# Supplementary material for: Rice Husks as a Biogenic Template for the Synthesis of Fe2O3/MCM-41 Nanomaterials for Polluted Water Remediation
Source: Molecules. 2025 Jun 6;30(12):2484. doi: 10.3390/molecules30122484 (PMC12195685; doi:10.3390/molecules30122484)
Supplement: Supplementary file 1 [file molecules-30-02484-s001.zip]

Archive with 1 entries (1 files):
- molecules-3657114-supplementary.pdf
